# Supplementary material for: Maternal Lifestyle Factors Affecting Breast Milk Composition and Infant Health: A Systematic Review
Source: Nutrients. 2024 Dec 27;17(1):62. doi: 10.3390/nu17010062 (PMC11723272; doi:10.3390/nu17010062)
Supplement: Supplementary file 1 [file nutrients-17-00062-s001.zip]

Archive with 1 entries (1 files):
- nutrients-3370047-supplementary.pdf
